# Supplementary material for: Synthesis of Carbosilane and Carbosilane-Siloxane Dendrons Based on Limonene
Source: Polymers (Basel). 2022 Aug 12;14(16):3279. doi: 10.3390/polym14163279 (PMC9416742; doi:10.3390/polym14163279)
Supplement: Supplementary file 1 [file polymers-14-03279-s001.zip]

Archive with 1 entries (1 files):
- polymers-1810903-supplementary.pdf
